# Supplementary material for: Does the Hfq Protein Contribute to RNA Cargo Translocation into Bacterial Outer Membrane Vesicles?
Source: Pathogens. 2025 Apr 21;14(4):399. doi: 10.3390/pathogens14040399 (PMC12030562; doi:10.3390/pathogens14040399)
Supplement: Supplementary file 1 [file pathogens-14-00399-s001.zip]

Archive with 1 entries (1 files):
- pathogens-3590656-supplementary.pdf
